# Supplementary material for: The Core Human Microbiome: Does It Exist and How Can We Find It? A Critical Review of the Concept
Source: Nutrients. 2022 Jul 13;14(14):2872. doi: 10.3390/nu14142872 (PMC9323970; doi:10.3390/nu14142872)
Supplement: Supplementary file 1 [file nutrients-14-02872-s001.zip]

Archive with 2 entries (2 files):
- Core-microbiome.manuscript.supp.pdf
- Core-microbiome.Supp_tables.xlsx
